# Supplementary material for: Manipulating Endoplasmic Reticulum-Plasma Membrane Tethering in Plants Through Fluorescent Protein Complementation
Source: Front Plant Sci. 2019 May 22;10:635. doi: 10.3389/fpls.2019.00635 (PMC6547045; doi:10.3389/fpls.2019.00635)
Supplement: Supplementary Table S2 — Primers designed and used for vector constructions. [file Table_2.XLSX]

## Sheet: Sheet1
Supplementary Table S2. Primers designed and used for vector constructions.
Oligo Name	Forward primer(5'-3')	Reverse primer(5'-3')	Appliction notes
StRem1.3	GGCGGTAGCGCTAGCGCAGAATTGGAAGCTAAG	AAGCTGGGTGATATCTTAAAATATTCCAAGGATTTTC	FPs fused at the N terminus
FLS2-FP	AGCAGGCTCCTCGCGAATGAAGTTACTCTCAAAG	CTCCTCCACCTCTAGAAACTTCTCGATCCTCGTT	FPs fused at the C terminus
BIK1	AGCAGGCTCCTCGCGAATGGGTTCTTGCTTCAGTTCTCGAG	CTCCTCCACCTCTAGACACAAGGTGCCTGCCAAAAGGTT	FPs fused at the C terminus
PBS1	AGCAGGCTCCTCGCGAATGGGTTGTTTCTCGTGTTTTGATTC	CTCCTCCACCTCTAGACCCGGTACTGTTGCTCTCTGAAGTAC	FPs fused at the C terminus
FAPP1 1	AGCAGGCTCCTCGCGAATGGAAGGTGTTCTGTA	CTCCTCCACCTCTAGAGCGAGTATCGGTCAGACACG	FPs fused at the C terminus
FAPP1 2	GGCGGTAGCGCTAGCATGGAAGGTGTTCTGTA	AAGCTGGGTGATATCTTAGCGAGTATCGGTCAGACACG	FPs fused at the N terminus
SYT1	AGCAGGCTCCTCGCGAATGGGCTTTTTCAGTACGATACTAG	CTCCTCCACCTCTAGAAGAGGCAGTTCGCCACTCGAGCT	FPs fused at the C terminus
tagRFP-HDEL	CATGATGAACTGTAAGTTTAAACCCACCCAGCTTC	CAGTTCATCATGTCTAGAGTTCAATTTGTGACC	Introducing HDEL to tagRFP
AtFlotillin1	AGCAGGCTCCTCGCGAATGTTCAAAGTTGCAAGAGCGTCAC	CTCCTCCACCTCTAGAGCTGCGAGTCACTTGCTTCGGTTCC	FPs fused at the C terminus
SYT1n	AGCAGGCTCCTCGCGAATGGGCTTTTTCAGTACGATACTAG	CTCCTCCACCTCTAGAGGTCTTAGGCCAGAGATACATG	FPs fused at the C terminus
SYT1-C2AC2B	GGCGGTAGCGCTAGCCTTGTAGTTCCAATCCTTGAC	AAGCTGGGTGATATCTCAAGAGGCAGTTCGCCACTCGAGCT	FPs fused at the N terminus
StRem1.3*-1	CATCATCATAAATCTCGTTCTACTGTGACTAGTCCA	AGATTTATGATGATGCTCCTCTGCCTTGAGAAGATC	Mutation sites L179H, A180H, A181H, Y184S, A185S, G187V, A189A,
StRem1.3*-2	CAACAGCAATCTAGATGAGATATCACCCAG	TTGCTGTTGAGAGATTTTCTTTGGACTAGTC	Mutation sites L194S, G195Q, I196Q, F197Q
CPK21	AGCAGGCTCCTCGCGAATGGGTTGCTTCAGCAGTAAACAC	CTCCTCCACCTCTAGAATGGAATGGAAGCAGTTTCCCCTG	FPs fused at the C terminus
AtDMP1	AGCAGGCTCCTCGCGAATGTCCGAAACTTCTTTGCTCATACC	CTCCTCCACCTCTAGAGGCAGAGACCGAGGCTTTCTTGGTC	VenusN fused at the C terminus
AtDMP1-1	CCAGGATCCGTGGATTTATCCAAGTACAAGC	CTCCGCGTAAGTCCAAAGACCTTTCTTGGTG	GFP inserted at the second loop between 108E and 109P
AtDMP1-2	TGGACTTACGCGGAGGGTGGAGGAGGCAGCGGCAAGGGCGAGGAACTGTTCACTG	ATCCACGGATCCTGGGCTACCGCCACCGCCCTTGTAGAGTTCATCCATGCCATG	Primer pair for GFP
AtTPK1	AGCAGGCTCCTCGCGAATGTCGAGTGATGCAGCTCGTACGCCATTG	CTGCCTCCTCCACCTCTAGACCTTTGAATCTGAGACGTGGTCTGAGC	FPs fused at the C terminus
SNAP33	AGCAGGCTCCTCGCGAATGTTTGGTTTAAGGAAATCACCGGCA	CTGCCTCCTCCACCTCTAGACTTTCCAAGCAAACGGCGACC	FPs fused at the C terminus
BAK1	AGCAGGCTCCTCGCGAATGGAACGAAGATTAATGATC	CTCCTCCACCTCTAGATCTTGGACCCGAGGGGTATTC	FPs fused at the C terminus
BRI1	AGCAGGCTCCTCGCGAATGAAGACTTTTTCAAGCTTCTTTC	CTCCTCCACCTCTAGATAATTTTCCTTCAGGAACTTCTTTTATAC	FPs fused at the C terminus
ERec	AGCAGGCTCCTCGCGAATGGCTCTGTTTAGAGATATTGTTC	CTCCTCCACCTCTAGACTCACTGTTCTGAGAAATAACTTG	FPs fused at the C terminus
SYP21	GGCGGTAGCGCTAGCAGTTTCCAAGATCTCGAAGCTGGTAC	AAGCTGGGTGATATCTTAGACCAAGACAACGATGATGACAATG	FPs fused at the N terminus
VTI11	GGCGGTAGCGCTAGCAGTGACGTGTTTGATGGATATGAGC	AAGCTGGGTGATATCTTACTTGGTGAGTTTGAAGTACAAG	FPs fused at the N terminus
SYP61	GGCGGTAGCGCTAGCTCTTCAGCTCAAGATCCATTCTACATTG	AAGCTGGGTGATATCTTAGGTCAAGAAGACAAGAACGAATAGG	FPs fused at the N terminus
VAMP727	GGCGGTAGCGCTAGCAGTCAAAAGGGTTTGATATATAGCTTTG	AAGCTGGGTGATATCTCATGATGAGCATTTGAAACCTCCACAAGC	FPs fused at the N terminus
SLAH3	AGCAGGCTCCTCGCGAATGGAGGAGAAACCAAACTATGTG	CTCCTCCACCTCTAGATGATGAATCACTCTCTTGAGTTTTGC	FPs fused at the C terminus
PIP1	AGCAGGCTCCTCGCGAATGGAAGGCAAGGAAGAAGACGTTAGAG	CTCCTCCACCTCTAGAGCTTCTGGACTTGAAGGGGATGGC	FPs fused at the C terminus
PLCδ1-PH	AGCAGGCTCCTCGCGAATGGACTCGGGCCGGGACTTCCTGAC	CTCCTCCACCTCTAGAGATGTTGAGCTCCTTCAGGAAGTTC	FPs fused at the C terminus
PLCδ1-PH*	AGCTCATGGAGGAGAGAGGCTTTCTACAAGTTGCAGG	TCTCCTCCATGAGCTGGATTCCACAGCCAGGAGCTGGCTGC	Mutations of PtdIns(4, 5)P binding site K30A, K32E, R40A
Hrs-2xFYVE	GGCGGTAGCGCTAGCGAATTTGAAAGCGATGCGATGTTTG	AAGCTGGGTGATATCTTACTTCGGTTGCAGGTCCACGGCC	FPs fused at the N terminus
VAM7-PX	GGCGGTAGCGCTAGCGCAGCTAATTCTGTAGGGAAAATG	AAGCTGGGTGATATCTTATAGATGCTGCTGTGACTTTTC	FPs fused at the N terminus
VAM7-PX*	AAAGAGTATGCCGAGTTTTGGAAACTGAAGACACG	GGCATACTCTTTGTAAAGGCGCTTGTTTG	Mutation of PtdIns(3)P-binding site R40E, S42A
Hrs-2xFYVE* 1	TCTTCAAGCAGTTGTTCCGCCTGCGGACAGATTTTCTGTGG	GGAACAACTGCTTGAAGAGGTCACAACACCAAACTGAACAC	Mutation of PtdIns(3)P-binding site R34S, K35S, H36S, H37S, R39S
Hrs-2xFYVE* 2	TCAAGCAGTTCCTGTTCAGCATGCGGCCAAATCTTTTGTGG	TGAACAGGAACTGCTTGATGTAACGACTCCGAACTGCACG	Mutation of PtdIns(3)P-binding site R116S, K117S, H118S, H119S, R121S
FAPP1a-PH	GCTATCAAGGTGGCATCTGCAGATAATACCCGTATG	TGCCACCTTGATAGCGCAAACAGCCATCTTGATAC	ARF1 binding mutation E50A, H54A
FAPP1a-PH* 1	GTATGAATGGACAAATTAC	TCCATTCATACAGAACACCTTC	Mutation of PtdIns(4)P-binding site K7E
FAPP1a-PH* 2	CCAGCTTGGTTTGTTCTGGATAAC	AAACCAAGCTGGCTGCCAGCCGGTCAG	Mutation of PtdIns(4)P-binding site R18A
